# Supplementary material for: Genome-Wide Characterization of CAPE-Producing PR1 Genes Reveals Regulator-Dependent Expression and Abiotic Stress-Associated Functions in Nicotiana tabacum
Source: Plants (Basel). 2026 Jun 11;15(12):1801. doi: 10.3390/plants15121801 (PMC13306947; doi:10.3390/plants15121801)
Supplement: Supplementary file 1 [file plants-15-01801-s001.zip › Table S3.xlsx]

## Sheet: Sheet1
Chr01	Nta01g05390.1	==	1	SMEL4.1_01g008220.1.01
Chr02	Nta02g21330.1	==	1	SMEL4.1_01g008220.1.01
Chr03	Nta03g09700.1	==	2	SMEL4.1_02g008090.1.01
Chr04	Nta04g09480.1	==	2	SMEL4.1_02g008090.1.01
Chr13	Nta13g23100.1	==	7	SMEL4.1_07g000650.1.01
Chr20	Nta20g10300.1	==	1	SMEL4.1_01g008180.1.01
Chr23	Nta23g23130.1	==	1	SMEL4.1_01g008180.1.01
Chr01	Nta01g05380.1	==	1	Solyc01T003866.1.ITAG5.0
Chr01	Nta01g05390.1	==	10	Solyc10T001392.1.ITAG5.0
Chr02	Nta02g21320.1	==	1	Solyc01T003866.1.ITAG5.0
Chr03	Nta03g09700.1	==	2	Solyc02T000920.1.ITAG5.0
Chr04	Nta04g09480.1	==	2	Solyc02T000920.1.ITAG5.0
Chr13	Nta13g23100.1	==	7	Solyc07T000178.1.ITAG5.0
Chr20	Nta20g10300.1	==	1	Solyc01T003866.1.ITAG5.0
Chr20	Nta20g10300.1	==	10	Solyc10T001392.1.ITAG5.0
Chr23	Nta23g23130.1	==	1	Solyc01T003866.1.ITAG5.0
Chr23	Nta23g23130.1	==	10	Solyc10T001392.1.ITAG5.0
Chr01	Nta01g05380.1	==	chr01	Soltu.DM.01G045910.1.v6.1
Chr01	Nta01g05410.1	==	chr01	Soltu.DM.01G045900.1.v6.1
Chr02	Nta02g21320.1	==	chr01	Soltu.DM.01G045910.1.v6.1
Chr02	Nta02g21350.1	==	chr01	Soltu.DM.01G045900.1.v6.1
Chr03	Nta03g09700.1	==	chr02	Soltu.DM.02G008800.1.v6.1
Chr04	Nta04g09480.1	==	chr02	Soltu.DM.02G008800.1.v6.1
Chr13	Nta13g23100.1	==	chr07	Soltu.DM.07G001980.1.v6.1
Chr20	Nta20g10300.1	==	chr01	Soltu.DM.01G045910.1.v6.1
Chr20	Nta20g10300.1	==	chr10	Soltu.DM.10G014400.1.v6.1
Chr20	Nta20g10300.1	==	chr10	Soltu.DM.10G013330.1.v6.1
Chr23	Nta23g23130.1	==	chr01	Soltu.DM.01G045920.1.v6.1
Chr23	Nta23g23130.1	==	chr10	Soltu.DM.10G014400.1.v6.1
Chr23	Nta23g23130.1	==	chr10	Soltu.DM.10G013330.1.v6.1
Chr03	Nta03g09700.1	==	chr02	TC.CA.PGAv.1.6.scaffold93.12
Chr04	Nta04g09480.1	==	chr02	TC.CA.PGAv.1.6.scaffold93.12
Chr13	Nta13g23100.1	==	chr07	TC.CA.PGAv.1.6.scaffold584.21
Chr01	Nta01g05380.1	==	1	AT1G50050.1
Chr01	Nta01g05380.1	==	2	AT2G14580.1
Chr01	Nta01g05380.1	==	3	AT3G19690.1
Chr01	Nta01g05390.1	==	4	AT4G33710.1
Chr01	Nta01g05380.1	==	4	AT4G33720.1
Chr02	Nta02g21320.1	==	2	AT2G14580.1
Chr13	Nta13g23100.1	==	4	AT4G30320.1
Chr13	Nta13g23100.1	==	5	AT5G57625.1
Chr20	Nta20g10300.1	==	1	AT1G50050.1
Chr23	Nta23g23130.1	==	1	AT1G50060.1
