# Supplementary material for: Genome-Wide Characterization of CAPE-Producing PR1 Genes Reveals Regulator-Dependent Expression and Abiotic Stress-Associated Functions in Nicotiana tabacum
Source: Plants (Basel). 2026 Jun 11;15(12):1801. doi: 10.3390/plants15121801 (PMC13306947; doi:10.3390/plants15121801)
Supplement: Supplementary file 1 [file plants-15-01801-s001.zip › Table S4.xlsx]

## Sheet: Sheet1
BioProject	Run	BioSample	Cultivar	Experiment	Sample information	Sample Name	SRA Study
PRJNA532660	SRR8934907	SAMN11411825	K326	SRX5715543	Normal growth\, biological duplication 1 for mRNA analysis	Mock_0h	SRP193166
PRJNA532660	SRR8934908	SAMN11411826	K326	SRX5715542	Normal growth\, biological duplication 2 for mRNA analysis	Mock_0h	SRP193166
PRJNA532660	SRR8934905	SAMN11411827	K326	SRX5715545	Normal growth\, biological duplication 3 for mRNA analysis	Mock_0h	SRP193166
PRJNA532660	SRR8934906	SAMN11411828	K326	SRX5715544	Treated with NaCl for 24h 1\, biological duplication 1 for mRNA analysis	NaCl_1h	SRP193166
PRJNA532660	SRR8934911	SAMN11411829	K326	SRX5715539	Treated with NaCl for 24h 1\, biological duplication 2 for mRNA analysis	NaCl_1h	SRP193166
PRJNA532660	SRR8934912	SAMN11411830	K326	SRX5715538	Treated with NaCl for 24h 1\, biological duplication 3 for mRNA analysis	NaCl_1h	SRP193166
PRJNA883680	SRR21684564	SAMN30985554	K326	SRX17682398	Seeds of K326\,Control\,rep1	Mock_0h	SRP399263
PRJNA883680	SRR21684563	SAMN30985553	K326	SRX17682399	Seeds of K326\,Control\,rep2	Mock_0h	SRP399263
PRJNA883680	SRR21684562	SAMN30985552	K326	SRX17682400	Seeds of K326\,Control\,rep3	Mock_0h	SRP399263
PRJNA883680	SRR21684561	SAMN30985551	K326	SRX17682401	Seeds of K326\,drought 1 hour\,rep1	drought_1h	SRP399263
PRJNA883680	SRR21684560	SAMN30985550	K326	SRX17682402	Seeds of K326\,drought 1 hour\,rep2	drought_1h	SRP399263
PRJNA883680	SRR21684558	SAMN30985548	K326	SRX17682404	Seeds of K326\,drought 2 hour\,rep1	drought_2h	SRP399263
PRJNA883680	SRR21684557	SAMN30985547	K326	SRX17682405	Seeds of K326\,drought 2 hour\,rep2	drought_2h	SRP399263
PRJNA883680	SRR21684556	SAMN30985546	K326	SRX17682406	Seeds of K326\,drought 2 hour\,rep3	drought_2h	SRP399263
PRJNA883680	SRR21684559	SAMN30985549	K326	SRX17682403	Seeds of K326\,drought 1 hour\,rep3	drought_1h	SRP399263
PRJNA883680	SRR21684555	SAMN30985545	K326	SRX17682407	Seeds of K326\,drought 4 hour\,rep1	drought_4h	SRP399263
PRJNA883680	SRR21684554	SAMN30985544	K326	SRX17682408	Seeds of K326\,drought 4 hour\,rep2	drought_4h	SRP399263
PRJNA883680	SRR21684553	SAMN30985543	K326	SRX17682409	Seeds of K326\,drought 4 hour\,rep3	drought_4h	SRP399263
PRJNA883680	SRR21684552	SAMN30985542	K326	SRX17682410	Seeds of K326\,drought 8 hour\,rep1	drought_8h	SRP399263
PRJNA883680	SRR21684551	SAMN30985541	K326	SRX17682411	Seeds of K326\,drought 8 hour\,rep2	drought_8h	SRP399263
PRJNA883680	SRR21684550	SAMN30985540	K326	SRX17682412	Seeds of K326\,drought 8 hour\,rep3	drought_8h	SRP399263
