# Supplementary material for: Genome-Wide Characterization of CAPE-Producing PR1 Genes Reveals Regulator-Dependent Expression and Abiotic Stress-Associated Functions in Nicotiana tabacum
Source: Plants (Basel). 2026 Jun 11;15(12):1801. doi: 10.3390/plants15121801 (PMC13306947; doi:10.3390/plants15121801)
Supplement: Supplementary file 1 [file plants-15-01801-s001.zip › Table S5.xlsx]

## Sheet: Sheet1
Name	Sequences
qPCR-NtCAPE2 F	GGTTGTGCTAGGGTCAGGTG
qPCR-NtCAPE2 R	AGGGACGTTGTCCTCTCCAA
qPCR-NtCAPE5 F	GGCGGGAGCAGTAAAGATGT
qPCR-NtCAPE5 R	ACCCTAGCACAACCAAGACG
qPCR-NtCAPE6 F	ACCCTATGGTGAAAATCTTGCC
qPCR-NtCAPE6 R	ACTTGAAGTGTGTTACGCCATATC
qPCR-NtCAPE7 F	GGGTGTTGGCCCTCTAAAATG
qPCR-NtCAPE7 R	CCCACCATATTTCCCACTGGT
qPCR-NtCAPE8 F	GACAATTTCACCACCACCTCCA
qPCR-NtCAPE8 R	TTTCTTTGGCTAGCATGGGACT
qPCR-NtCAPE9 F	TGCAAAATGGTGGGCAAGTTC
qPCR-NtCAPE9 R	TCAGCCCAAGCATTAACAGCA
qPCR-NtCAPE10 F	TTAACTTGGGACAACGGGGT
qPCR-NtCAPE10 R	TCCCTGAGCTAGGTTTTCGC
qPCR-NtCAPE17 F	GGATGTGCTAGGGCTCAGTG
qPCR-NtCAPE17 R	TGGACGCCTTTTCAATTCGT
K326-NtActin-F	GAAGAAGGTCCCAAGGGTTC
K326-NtActin-R	TCTCCCTTTAACACCAACGG
