# Supplementary material for: Genome-Wide Characterization of CAPE-Producing PR1 Genes Reveals Regulator-Dependent Expression and Abiotic Stress-Associated Functions in Nicotiana tabacum
Source: Plants (Basel). 2026 Jun 11;15(12):1801. doi: 10.3390/plants15121801 (PMC13306947; doi:10.3390/plants15121801)
Supplement: Supplementary file 1 [file plants-15-01801-s001.zip › Table S1.xlsx]

## Sheet:  List of putative CAPEs
Species	Peptide name	Gene symbol	Putative CAPE sequence	Protein sequence
Nicotiana tabacum	NtCAPE1	Nta01g05380.1	PPGNVVGQRPY	MAISNASFSTLLICFIILAFAFPSHAQNSQTDYLNAHNSARTQVGVSAITWDITLANYAQNYANQRIGDCNLVHSNGPYGENLAKGSGSFTGAAAVNMWVAEKPYYDYTNNCCTTGNQCLHYTQVVWSNSVRVGCARAQCSNGWWFVICSYDPPGNVVGQRPY
	NtCAPE2	Nta01g05390.1	PPGNWRGQRPY	MGYSTTLVACFITFAILFPSSQAQNSPQDYLNAHNAARRRVGVGPMTWDNRVAAFAQNYANQRAGDCRMQHSGGPYGENLAAAFPQLNAAGAVKMWVDEKQFYDYNSNSCAAGKVCGHYTQVVWRNSVRLGCARVRCNNGWYFITCNYDPPGNWRGQRPYGDLAEQQPFDSKLELPTDV
	NtCAPE3	Nta01g05410.1	PPGNYIGERPY	MDILKTTFIVFVVLAMAHSSLAQNTPKDIVIVHNKARAEVGVPLPPLKWNDTLASYAHDYATTKLAECKLVHSDGPYGENLAMGYGEFSAVDAVNLWVGEKPNYEYATNSCKSGMCGHYTQVVWRNTLQVGCARLKCQNGEAWFVSCNYYPPGNYIGERPY
	NtCAPE4	Nta02g21320.1	PPGNYVGQRPY	MAISNASFSTLLICFIILAFAFPSHAQNSQTDYLAAHNSARSQVGVSAITWDTTLANYAQNYANQRIGDCNLVHSNGPYGENLAKGTGSFTGTAAVNLWVAEKPYYDYTNNYCTGGNQCLHYTQVVWRNSVRVGCARAQCNNGWWFVICSYDPPGNYVGQRPY
	NtCAPE5	Nta02g21330.1	PPGNWRGQRPY	MGSLTTLVACFITFAILFHSSQAQNSPQDYLNPHNTARRQVGVGPMIWDNRLAAFAQNYANQRAGDCRMQHSGGPYGENLAAAYPQLHAAGAVKMWVDEKQFYNYNSNTCAAGNVCGHYTQVVWRNSVRLGCARVRCNNGWYFITCNYDPPGNWRGQRPYGDLEEQHPFDSKLELPTDV
	NtCAPE6	Nta02g21350.1	PPGNYIGERPY	MEISKTTFIVFMVLAMAHSSLAQNTPKDIVIVHNKARAEVGVPLPPLKWNNTLASYAHDYATTKLAECKLVHSDGPYGENLAMGYGEFSAVDAVNLWVGEKPNYEYATNSCNSGMCGHYTQVIWRNTLQVGCARLKCQNGEAWFVSCNYYPPGNYIGERPY
	NtCAPE7	Nta03g09700.1	PPGNVIGEKPY	MANFFFLLLTSSLFLTHISGQTISPPPPPPPTAATTPAALPAAAQEFLDAHNKARAEVGVGPLKWSPMLAKETSLLVRYQRNKQNCNFANLTSGKYGGNQLWASGMAVTPRMAVDNWVAEKKFYNYANNSCVGDHKCGVYTQVVWKESLELGCAQATCSNGPSTLTICFYNPPGNVIGEKPY
	NtCAPE8	Nta04g09480.1	PPGNVIGEKPY	MANFFFFLLTTSLFLTHISGQTISPPPPPTAATTPAALPAAAQEFLDAHNKARAEVGVAPPLKWSPMLAKETSLLVRYQRNKQNCNFANLTSGKYGGNQLWASGMAVTPRMAVDNWVAEKKFYNYANNSCVGDHKCGVYTQVVWKQSLELGCAQATCSNGPATLTICFYNPPGNVIGEKPY
	NtCAPE9	Nta13g23100.1	PPGNYIGEKPY	MKPFFFLLFPLFFLSKITSIHTLQIPSKSLLPSLDQTTLNKNLDNDTIYKISKQLCWNCLGEAIQFLFHHNLVRATKMELPLTWDSNLEKYAKWWASSRKEDCRLMHSFPESDFKLGENIYWGSGSTWTPTDAVNAWADEQKYYNYASNSCVEGQLCGHYTQIVWKSTRRVGCARVICDSGDVFMTCNYFPPGNYIGEKPY
	NtCAPE10	Nta20g10300.1	PPGNVIGQSPY	MGFFLFSQMPSFFLVSTLLLFLIISHSSHAQNSQQDYLDAHNTARADVGVEPLTWDNGVAAYAQNYVSQLAADCNLVHSHGQYGENLAQGSGDFMTAAKAVEMWVDEKQYYDHDSNTCAQGQVCGHYTQVVWRNSVRVGCARVKCNNGGYVVSCNYDPPGNVIGQSPY
	NtCAPE11	Nta23g22890.1	PPGNYRGESPY	MGFVLFSQLPSFLLVSTLLLFLVISHSCRAQNSQQDYLDAHNTARADVGVEPLTWDDQVAAYAQNYASQLAADCNLVHSHGQYGENLAEGSGDFMTAAKAVEMWVDEKQYYDHDSNTCAQGQVCGHYTQVVWRNSVRVGCARVQCNNGGYVVTCNYDPPGNYRGESPY
	NtCAPE12	Nta23g22900.1	PPGNYRGESPY	MGFVLFSQLPSFLLVSTLLLFLVISHSCRAQNSQQDYLDAHNTARADVGVEPLTWDDQVAAYAQNYASQLAADCNLVHSHGQYGENLAEGSGDFMTAAKAVEMWVDEKQYYDHDSNTCAQGQVCGHYTQVVWRNSVRVGCARVQCNNGGYVVSCNYDPPGNYRGESPY
	NtCAPE13	Nta23g22910.1	PPGNYRGESPY	MGFVLFSQLPSFLLVSTLLLFLVISHSCRAQNSQQDYLDAHNTARADVGVEPLTWDDQVAAYAQNYASQLAADCNLVHSHGQYGENLAEGSGDFMTAAKAVEMWVNEKQYYDHDSNTCAQGQVCGHYTQVVWRNSVRVGCARVQCNNGGYVVTCNYDPPGNYRGESPY
	NtCAPE14	Nta23g22920.1	PPGNYRGESPY	MGFVLFSQLPSFLLVSTLLLFLVISHSCRAQNSQQDYLDAHNTARADVGVEPLTWDDQVAAYAQNYASQLAADCNLVHSHGQYGENLAEGSGDFMTAAKAVEMWVDEKQYYDHDSNTCAQGQVCGHYTQVVWRNSVRVGCARVQCNNGGYVVSCNYDPPGNYRGESPY
	NtCAPE15	Nta23g22930.1	PPGNYRGESPY	MGFVLFSQLPSFLLVSTLLLFLVISHSCRAQNSQQDYLDAHNTARADVGVEPLTWDDQVAAYAQNYASQLAADCNLVHSHGQYGENLAEGSGDFMTAAKAVEMWVNEKQYYDHDSNTCAQGQVCGHYTQVVWRNSVRVGCARVQCNNGGYVVTCNYDPPGNYRGESPY
	NtCAPE16	Nta23g22940.1	PPGNYRGESPY	MGFVLFSQLPSFLLVSTLLLFLVISHSCRAQNSQQDYLDAHNTARADVGVEPLTWDDQVAAYAQNYASQLAADCNLVHSHGQYGENLAEGSGDFMTAAKAVEMWVDEKQYYDHDSNTCAQGQVCGHYTQVVWRNSVRVGCARVQCNNGGYVVSCNYDPPGNYRGESPY
	NtCAPE17	Nta23g23130.1	PPGNFVGQSPY	MGFVLFSQMPSFFLVSTLLLFLIISLSCGAQNSPQDYLDAHNTARADVGVEPLTWDDQVAAYAQNYASQLAADCMLVHSHGQYGENLAWGSGDFMTAAKAVEMWVNEKQYYDHDSNTCAQGQVCGHYTQVVWRNSVRVGCARAQCNDGGYVVSCNYDPPGNFVGQSPYELKRRPFHVIYVRTSA
Nicotiana benthamiana	NbCAPE1	Nbe01g00420.1	PPGNYIGERPY	MEISKTTFIVFMVLAMAHSSLAQNTPKDIVIVHNKARAEVGVPLPPLKWNDTLASYAHDYATTKLAECKLVHSDGPYGENLAMGYGEFSAVDAVNLWVGEKPNYEYATNSCKSGMCGHYTQVIWRNTLQVGCARLKCQNGEAWFVSCNYYPPGNYIGERPY
	NbCAPE2	Nbe01g00440.1	PPGNWRGQRPY	MGYSKTLVACFITFAILSPSSQAQNSPRDYLNAHNAARRQVGVGPMTWDNRVAAFAQNYANQRAGDCRMQHSGGRYGENLAAAFPQLNAAGAVKMWVDEKQFYNYNSNTCAPGKVCGHYTQVVWRNSVRLGCARVRCNNGWYFITCNYDPPGNWRGQRPYGDLEEQQPFDSKLELPTDV
	NbCAPE3	Nbe01g00450.1	PPGNVIGQRPY	MAISNASFSTFLICFIILAFAFPSLAQNSQTDYLNAHNSARTQVGVSAITWDTTLANYAQNYANQRIGDCNLVHSNGSYGENLAKGTGSFTGTAAVNLWVAEKPYYDYTNNCCTTGNQCLHYTQVVWRNSVRVGCARAQCYNGWWFVICSYDPPGNVIGQRPY
	NbCAPE4	Nbe03g18070.1	PPGNVIGEKPY	MANFFLLLLTSSLFLTLISGQIIAPPPPPTAATTPAALPVAAQEFLDGHNKARAEVGVGPLKWSPILAKETSLLVRYQRNKQNCNFANLTSGKYGGNQLWASGMAVTPRMAVDTWVAEKKFYNYANNSCVGDHKCGVYTQVVWKQSLELGCAQATCATGPATLTICFYNPPGNVIGEKPY
	NbCAPE5	Nbe04g09030.1	PPGNVIGEKPY	MANFFFLLLTSSLLLTHISGQIIAPPPPPTAATTPAALPAAAQEFLDAHNKARAEVGVGPLKWSPMLAKETSLLVRYQRNKQNCNFANLTSGKYGGNQLWASGMAVTPRMAVDNWVAEKKFYNYANNSCVGDHKCGVYTQVVWKQSLELGCAQSTCSNRPSTLTICFYNPPGNVIGEKPY
	NbCAPE6	Nbe10g01470.1	PPGNYIGQSPY	MGFVLFSQMPSFFPVSTLLLFLIISHSCRAQNSQQDYLDAHNTARADVGVEPLTWDDEVAAYAENYASQLAADCNLVHSHGQYGENLAEGSDDFMTAAKAVEMWVDEKQYYDHDSNTCARGQVCGHYTQVVWRNSVRVGCARVQCNNGGYVVSCNYDPPGNYIGQSPY
	NbCAPE7	Nbe12g32910.1	PPGNYVGQRPY	MAISNASFSTLLICFIILAFAFPSHAQNSQTDYLNAHNSARTQVGVSAITWDTTLANYAQNYANQRIGDCNLVHSNGPYGENLAKGSGSFTGAAAVNMWVAEKPYYDYTNNCCTGGNQCLHYTQVVWRNSVRVGCARAQCNNGWWFVICSYDPPGNYVGQRPY
	NbCAPE8	Nbe18g20070.1	PPGNVIGEKPY	MTKLFLLTLLFQSLIAVSEHHGSGQSIAQPIAGGTTPAAPSSAAQEFLDAHNKARAEVVVGPLEWSTMLANATRIITRYQRDKHNCSFANLSSINCGQLQLLFRGLVAIPPQVAVDIWVAEKKFYNYANNSCMQGHECFSYTQVVWKNSLELVCAQATCSNNHTILTICFYNPPGNVIGEKPY
Arabidopsis thaliana	AtCAPE1	AT4G33730.1	PAGNYIGARPY	MFHKVAIETLVLLLLINYLTQIDVSSAQYSQYPQSHEYPDSYLRPHNAARAAVKVKPLRWDFGIATVAQDYANHLASGPCSLEHSSGPYGENLAFGSGDMSAAQAVAMWVHEKSYYDFYSNSCHGPACGHYTQVVWRGSARLGCGKAKCNNGASIVVCNYDPAGNYIGARPY
	AtCAPE2	AT4G25780.1	PPGNYIGQKPY	MSSSYLRVILLLGALNVVVSLSITNSLITKSATLGQVFRICKNLCPGCDHDSLQFLFRHNLVRAARFEPPLIWDRRLQNYAQGWANQRRGDCALRHSVSNGEFNLGENIYWGYGANWSPADAVVAWASEKRFYHYGSNTCDAGQMCGHYTQIVWKSTRRVGCARVVCDNGGIFMTCNYDPPGNYIGQKPY
	AtCAPE3	AT4G33720.1	PPGNWVGEWPY	MKIFNSSQNLFLAITFFLVLIVHLKAQDSPQDFLAVHNRARAEVGVGPLRWDEKVAAYARNYANQRKGDCAMKHSSGSYGENIAWSSGSMTGVAAVDMWVDEQFDYDYDSNTCAWDKQCGHYTQVVWRNSERLGCAKVRCNNGQTFITCNYDPPGNWVGEWPY
	AtCAPE4	AT4G25790.1	PPGNYVGEKPY	MATTTSTQAIVFAIALFLVAIQAVHADYYRHRPQRPITPSPPPYVAKPQPLPTPSPKPILYQPPPTYQPPTGSFEQQFLDPHNTVRGGLGLPPLVWDVKIASYATWWANQRRYDCSLTHSTGPYGENLFWGSGSDFTSTFAVESWTVEAKSYNHMTNTCEGDGMCGHYTQIVWRETRRLGCARVVCENGAGVFITCNYDPPGNYVGEKPY
	AtCAPE5	AT5G57625.1	PPGNYVGEKPY	MATTSSTKQVIVFTISLLLVAFQAVHADYYRQRPPVTPTPYVPKPRYPLPSPSPKPVYRPPTTPSLPAGSIARLFLDPHNALRSGLGLPPLIWDGKLASYATWWANQRRYDCSLTHSTGPYGENLFWGSGSSWAPGFAVQSWIVEGRSYNHNTNSCDGSGMCGHYTQMVWRDTKRLGCARVVCENGAGVFITCNYDPPGNYVGEKPY
	AtCAPE6	AT4G30320.1	PPGNFLGRKPY	MAFPSCVSVAITAMMLLVTCCHCATYQEQFMGPQNAARAHLRLKPLKWDAKLARYAQWWANQRRGDCALTHSNGPYGENLFWGSGNRWGPSQAAYGWLSEARSYNYRSNSCNSEMCGHYTQIVWKNTQKIGCAHVICNGGGGVFLTCNYDPPGNFLGRKPY
	AtCAPE7	AT2G14580.1	PPGNYANQKPY	MKVTSYSRILIILAALVGALVVPLKAQDSQQDYVNAHNQARSQIGVGPMQWDEGLAAYARNYANQLKGDCRLVHSRGPYGENLAKSGGDLSGVAAVNLWVNEKANYNYDTNTCNGVCGHYTQVVWRNSVRLGCAKVRCNNGGTIISCNYDPPGNYANQKPY
	AtCAPE8	AT5G26130.1	PPGNYRGRWPY	MKMFKSPQTLILSVIVLFLAFAVPLKAQDQPQDYLDEHNRARTQVGVPPMKWHAGAEQYAWNYAQQRKGDCSLTHSNSNGLYGENLAWSGGALSGAEAVKLWVNEKSDYIYASNTCSDGKQCGHYTQVVWRTSEWVGCAKVKCDNGGTFVTCNYYPPGNYRGRWPY
	AtCAPE9	AT2G14610.1	PRGNYVNEKPY	MNFTGYSRFLIVFVALVGALVLPSKAQDSPQDYLRVHNQARGAVGVGPMQWDERVAAYARSYAEQLRGNCRLIHSGGPYGENLAWGSGDLSGVSAVNMWVSEKANYNYAANTCNGVCGHYTQVVWRKSVRLGCAKVRCNNGGTIISCNYDPRGNYVNEKPY
Solanum lycopersicum	SlCAPE1	Solyc01T003866.1	PGNYVGEKPY	MEMSKLSTFVVLLVLGLAHSSVAQNLPQDIVVVHNKARAEVGVPLPPLKWNDTLAAYAHEYATTRLGECTLVHSDSPYGENLAMGSGDFTAVQAVNLWVGEKKNYDYASNTCREGMCGHYTQVVWKNTEQVGCARLKCSNGEWWFVSCNYYPPGNYVGEKPY
	SlCAPE2	Solyc01T003867.1	PGNYIGQRPY	MKSSIFVACFITFIIFHSSQAQTPRENFLNAHNAARRRVGVGPMTWDDGLAAYAQNYANQRADDCGMIHSDGPYGENLAAAFPQLNAAGAVKMWDDEKQWYDYNSNTCAPGKVCGHYTQVVWRKSVRLGCARVRCNSGWVFITCNYDPPGNYIGQRPYGDLEEQKPDFDSKLELPN
	SlCAPE3	Solyc01T003868.1	PGNWRGQRPY	MGYSNIALIICFLTFAIFHSSQAQNSPQDYLNAHNAARRQVGVGPMTWDNRLAAFAQNYANQRAGDCRMQHSGGPYGENLAAAFPQLNAAGAVKMWVDEKQWYNYNSNTCQAGKVCGHYTQVVWRNSVRLGCARVRCNNGWYFITCNYDPPGNWRGQRPYGDLENQPAFDSKLELPTDV
	SlCAPE4	Solyc01T003869.1	PGNYIGQRPY	MALFKSSNVLICFIILAFVLPYYCDAQNSQTDYLNTHNSARSQVGVGAITWNTTLENYAQNYANQRISDCNLVHSNGPYGENIAKGSGSFMTGTAAVNLWVGEKPYYDYNSNSCTGGKECRHYTQVVWKNSIQLGCARVQCTNGWWFVTCNYNPPGNYIGQRPY
	SlCAPE5	Solyc02T000920.1	PGNVIGEKPY	MTNLFFLQFLLLATASTLTHISGQTVPPPPPTSAATPPSRAAQEFLDVHNKARSEVGVGPLTWSPMLAKETSLLVRYQRDKQNCSFANLSNGKYGGNQLWASGTVVTPRMAVDSWVAEKKFYSYENNSCTGDDKCGVYTQVIWKKSIELGCAQATCSKGAATLTVCFYNPPGNVIGEKPY
Capsicum annuum	CaCAPE1	CA.PGAv.1.6.scaffold93.12	PPGNVIGEKPY	MAYFLFLQFILLSAISSLAYILGQAVPPPPPTAATTPPSRAAQEFLDEHNKARAEVGVGPLTWSSMLAKETSLLVRYQRDKQNCSFANLSSGKYGGNQLWASGMVVTPRMVVDSWVDEKKFYNYANNSCIGDDKCGVYTQIVWKKSIQLGCAQATCSKGPATLTICFYNPPGNVIGEKPY
	CaCAPE2	CA.PGAv.1.6.scaffold504.16	PRGNYIGQRPY	MALSKPCFLTLLICLIMLALVFPSHAQNSQTDYLNIHNSARSEVGVSAITWNSTLETYAQNYANQRIGDCNLVHSNGPYGENIAKGSGSFTGAAAVNLWVNEKQYYDYASNTCATGQQCGHYTQVVWRNSIRVGCARVQCTNGWWFVICSYDPRGNYIGQRPY
	CaCAPE3	CA.PGAv.1.6.scaffold504.17	PPGNWRGQRPY	MGHSNIALIVCFITFAIFHSTQAQNSPQDYLNAHNAARRQVGVGPMTWDNRLAAFAQNYANQRIGDCRMQHSGGPYGENLAAAFPQLNAAGAVKMWVNEKQWYNYNSNSCAPGKVCGHYTQVVWRNSVRLGCARVRCNNGWYFITCNYDPPGNWRGQRPYGDLEDQPAFDSKLELPTDV
	CaCAPE4	CA.PGAv.1.6.scaffold504.18	PPGNWRGKRPY	MGLFNSLIVCFLITFSIFHSSQAQDSPQDYLNAHNEARRQIGVGSMTWDNKLEAFAQNYANKRIGDCRMQHSSGPYGENLAVGYPQLHAAGAVKMWVNENQWYNYNTNTCAPEKVCGHYTQVVWQNSVRLGCARVRCNNGSYFIICNYDPPGNWRGKRPYGDLEEQQLAFDSKLELPSDV
	CaCAPE5	CA.PGAv.1.6.scaffold504.20	PPGNYIGQRPY	MEYSILVACFLTFAIFHSSQAQNSPQQNFLNAHNAARRQVGVSPMTWDNRLAAYAQNYANQRIGDCGMVHSHGPYGENLAAAFPQLNAAGAVKMWFDEKKWYDYNSNSCAPGKVCGHYTQVVWRNSVRLGCARVRCNNGWVFITCNYDPPGNYIGQRPYGDLEEQPAFDSKLDLPTDV
	CaCAPE6	CA.PGAv.1.6.scaffold504.21	PRGNFAGEKPY	MEISKLSTFVVFMVLAMAHSSLAQNLPQDIILAHNNARAQVGVPLPPLTWNDTLVTFANQYVSSLIGECALVDSNSTYGENLAMGTDNFSGVEAVKLWVEEKANYDYASNSCKENTCGHYTQVVWKNTLQVGCARLKCANGFWWIVSCNYYPRGNFAGEKPY
	CaCAPE7	CA.PGAv.1.6.scaffold504.23	PPGNYIGEKPY	MEISKKLSAFVVFMVLAMAHCSLAQNLPQDIVLSHNNARAQVGVLLPPLTWNDTLAAYANQYASTRLAECTLVHSDSPYGENLAMGYGDFSAVEAITMWVGEKPNYDYDSNSCKQDMCGHYTQVIWKNTLQVGCARLKCDNGDAWFVSCNYYPPGNYIGEKPY
	CaCAPE8	CA.PGAv.1.6.scaffold504.24	PPGNYIGEKPY	MEISKLSTFVVFMVLAMAHSSLAQNSPKDIVLAHNNARAQVGVPLPPLTWNDTVAAYANQYASTRLAECTLVHSDSPYGENLAMGYGDFSAVEAVNMWVGEKPNYDYDSNSCKQDMCGHYTQVIWKNTLQVGCARLKCDNGEAWFVSCNYYPPGNYIGEKPY
	CaCAPE9	CA.PGAv.1.6.scaffold504.27	PAGNVEGEKPY	MEMSKLSTFVVFMVLAIVHSSLAYNSPDEIVEAHNSARAQVGVPLPSLTWNDTLATLAHDYSSIRLADCELVHSDSPYGENLAMGYGDFLSVDAVNLWVGEKPNYDYASNSCKHDMCAHYTAVIWNNTLQVRCARLKCNNLDAWFVMCNYFPAGNVEGEKPY
	CaCAPE10	CA.PGAv.1.6.scaffold584.21	PPGNYIGEKPY	MKLLVFFFLLFFLSSISSIHTLKIPSKSSSPLDQTSLKKLNNETIIYKISKQLCWNCLGEAIQFLFHHNLVRATKMELPLTWDSNLENYAKWWASSRRQDCRLMHSFPEGDFKLGENIYWGSGNTWTPSDAVNAWADEQKYYDYASNSCVEGQLCGHYTQIVWKSTRKVGCARVICDSGDVFMTCNYFPPGNYIGEKPY
	CaCAPE11	CA.PGAv.1.6.scaffold608.25	PPGNIIGRRPY	MRLFKHTLLLVCLMILVIFYSCDAQNSPQDYLKVHNDARAEVRVGPMSWDAALATKAQNYSNSRRGDCHLIHSGPGENLAKGSGDFTGRRAAQLWVEEKPNYNYDSNRCVGGPCGHYTQVIWRNSTRLGCGRARCNNGWWFICCNYAPPGNIIGRRPY
	CaCAPE12	CA.PGAv.1.6.scaffold608.26	PVGNWVGQRPY	MGLFNIPLLLVCLIVLAIFHSCHAQNSPQDYLAVHNNARAQVGVGPMSWDAGLASRAQNYANSRTGDCNLIHSGAGENLAKGGGDYTGRRAVELWVSEKPNYNHATNQCAGGECRHYTQVVWRNSVRLGCGRARCNNGWWFISCNYDPVGNWVGQRPY
Solanum tuberosum	StCAPE1	Soltu.DM.01G045900.1	PPGNYIGEKPY	MEISKLSTIVVFLVLGLAYSSLAQNLPKDIVLVHNKARAEVGVPLPPLKWNDTLAAYAHEYATTRLGECTLVHSDSPYGENLAMGSGDFTAVQAVNLWVGEKSNYDYASNTCREGMCGHYTQVVWKNTQQVGCARLKCSNGEWWFVSCNYYPPGNYIGEKPY
	StCAPE2	Soltu.DM.01G045910.1	PPGNYIGRRPY	MKYSILVVCFITFAIIFHSSQAQTPQENFLNAHNAARRQVGVGPMTWDYGLAAYAQNYANQRIGDCGMIHSDGPYGENLAAAFPQLNAAGAVKMWDDEKQWYDYNSNTCAPGKVCGHYTQVVWRDSVRLGCARVRCNSGWVFITCNYDPPGNYIGRRPYGDLEDQQPAFDSKLELPTDV
	StCAPE3	Soltu.DM.01G045920.1	PPGNYIGQRPY	MKYSIWVACLITFSIFHSSQGQNCPQNYLIPHNEARRQVGVGPMTWNNSLADYAQNYANQRIGDCGMIHSQGPYGENLAAAFPDLNAADAVKMWVDEKQWYDSDSNTCALGEVCGHYTQVVWRNSIRVGCAKVQCNNGWYFITCNYDPPGNYIGQRPYDDPPGDFIP
	StCAPE4	Soltu.DM.01G045930.1	PPGNWRGQRPY	MGYSNIALIICFLIFAIFHSSQAQNSPQDYLNPHNAARRQVGVGPMTWDNRLAAFAQNYANQRAGDCRMQHSGGPYGENLAAAFPQLNAAGAVKMWFDEKQWYNYNSNTCQAGKVCGHYTQVVWRNSVRLGCARVRCNNGWYFITCNYDPPGNWRGQRPYGDLENQPAFDSKLELPTDI
	StCAPE5	Soltu.DM.01G045990.1	PPGNYIGQRPY	MALFKASNVVICFIIFAFVLPYCDAQNSQTDYLNTHNSARSQVTGVSAITWNTTLENYAQTYANQRISDCNLVHSNGPYGENIAKGSGSFMTGTAAVNLWVGEKPYYDYNSNSCTGGKECRHYTQVVWKNSIQLGCARVQCTNGWWFVTCNYNPPGNYIGQRPY
	StCAPE6	Soltu.DM.01G046040.1	PPGNYIGQRPY	MALFKASNVLICFIILAFVLPYCDAQNSQTDYLNTHNSARSQVTGVSAITWNTTLENYAQTYANQRISDCNLVHSNGPYGENIAKGSGSFMTGTAAVNLWVGEKPYYDYNSNSCTGGKECRHYTQVVWKNSIQLGCARVQCTNGWWFVTCNYNPPGNYIGQRPY
	StCAPE7	Soltu.DM.02G008800.1	PPGNVIGEKPY	MTNLLFLQFLLLTTASSLTHISAQTVPPPPPPTSAATPPSRAAQEFLDAHNKARSEVGVGPLTWSPMLAKETSLLVRYQRDKQNCSFANLSNGKYGGNQLWASGTVVIPRMAVDSWVAEKKFYNYENNSCTGDDKCGVYTQVVWKKSTELGCAQATCSKGPATLTVCFYNPPGNVIGEKPY
	StCAPE8	Soltu.DM.07G001980.1	PPGNYIGEKPY	MKSLLIFIFLLFFLSSITSIHTLKIPSKSLSPLDQTSLKNLNNETIYKISKQLCWNCLGEAIQFLFHHNLVRATKMELPLTWDSNLENYAKWWASSRREDCRLMHSFEEGYFKLGENIYWGSGNTWTPTDAVNAWADEKKYYDYASNSCVEGQLCGHYTQIVWKSTRKVGCARVICDSGDVFMTCNYFPPGNYIGEKPY
	StCAPE9	Soltu.DM.07G001990.1	PPGNYIGERPY	MNSYYFFAPLLLLSIISTTINGLTQQQSGYVMQTYTNYYNNNNLIQQFLAPQNAARSMLKLRPLVWDKKLENYAKWYANQRRYDCQLQHSNGPYGENIFWGGGDGWSPIQAVAAWVGERRSYNYGYNSCSGEEECGHYTQIVWRETRRIGCAKVTCYNGLGVFMTCNYDPPGNYIGERPY
	StCAPE10	Soltu.DM.09G007020.1	PVGNWVGQRPY	MGLFNISLLLTCLMVLAIFHSCDAQNSPQDYLAVHNDARAQVGVGPMSWDAGLASRAQNYANSRTGDCNLIHSGAGENLAKGTGDFTGRAAVQLWVGEKPNYNYGTNQCASGQVCGHYTQVVWRNSVRLGCGRARCNNGWWFISCNYDPVGNWVGQRPY
	StCAPE11	Soltu.DM.09G007070.1	PSGNIVGRRPY	MGLFENTLFLICFMILAIFHSCDAQNSPQDYLAVHNNARAQVRVGPMSWDGALATKAQKYADSRRGDCNLIHSGSGENLAKGSGDFTGRSASELWVAEKPNYNYDTNKCASGKVCGHYTQVVWRTSVRLGCGRARCNNGWWFICCNYAPSGNIVGRRPY
Medicago sativa	MtCAPE1	Medtr2g010580.1	PPGNVEGERPY	TIKKITMNMILAIFFICSTLSCMNISLAQNSPQDFLEVHNQARDEVGVGPLYWEQTLEAYAQNYANKRIKNCELEHSMGPYGENLAEGYGEVNGTDSVKFWLSEKPNYDYNSNSCVNDECGHYTQIIWRDSVHLGCAKSKCKNGWVFVICSYSPPGNVEGERPY
	MtCAPE2	Medtr2g010590.1	PPGNYVGQKPY	MSSFSLICVLGLFIIIGHVAHAQNSQADYVNSHNEARRQVGVANVVWDNNLATVAQNYANSRRGDCRLTHSGGRYGENLAGSTGDLSGTDAVRLWVNEKNDYNYNSNTCASGKVCGHYTQVVWRNTKRIGCAKVRCNNGGTFIICNYDPPGNYVGQKPY
	MtCAPE3	Medtr2g010600.1	PPGNYVGEKPY	MSSFSLLCVLGLSLIMVHVAHAQNSQSDYVNAHNDARRQVGVANIVWDNTVASFAQDYANQRKGDCQLIHSGGGGRYGENLAWSSGDMSGSDAVKLWVNEKADYDYNSNTCASGKVCGHYTQVVWRNSQRVGCAKVRCDNNRGTFITCNYDPPGNYVGEKPY
	MtCAPE4	Medtr2g010610.1	PPGNF-GEKPY	MSSFSLLCFLGLLLIIGHVAHAQDSQADYVNAHNEARSEVGVGDCQLIHSGGRYGENLAGSTGDLSGSDAVKLWVNEKADYDYNSNTCASGKVCGHYTQVVWRNSQRVGCAKVRCDNNRGTFITCNYDPPGNFGEKPY
	MtCAPE5	Medtr2g010630.1	PPGNYIGERPY	MGSFSLLFLLGLTLIMGSHVAHAQDSPADYVNAHNNARSAVHTNVKIPNIVWDNKVAAFAKNYANQRKDCQLVHSGGGGRYGENIAESTGNMSGVEAVKLWVDEKPYYDYSSNSCANGEMCGHYTQVVWRNTQRIGCAKVKCNNGGTFITCNYDPPGNYIGERPY
	MtCAPE6	Medtr2g010640.1	PPGNIAGQLPY	MGSLSLLCVLGLILIVGSQVAISQDSPADYVNAHNAARFVITSAKIPNIVWDEKVAAFAQNYANKRKDCKQIPSGSGGRYGENIAVSTGYKSVRDAVKIWVEEEPHYDHYNNSCVGGECLHYTQVIWEKSQRVGCGKVRCDNGGTFITCNYDPPGNIAGQLPY
	MtCAPE7	Medtr2g010650.1	PPGNYIGERPY	MGSFSLIFCMLGLILIVHVSHVAHAQDSPADYVNAHNQARSAVDTNIKIPNIIWDNKVAAYAQNYANQRKDCQLVHSGGDRYGENIAESSGDMSGIEAVKLFVDEKPNYDYSSNSCVGGECLHYTQVVWRNTKRIGCAKVKCDNGGTFITCNYDPPGNYIGERPY
	MtCAPE8	Medtr2g010670.1	PPGNIPGQLPY	MCSFSLWFVLGLIVIVGSHVAQAQDSPADYVNAHNKARSAVDSFIKIPNIVWDNEVAAYAQNYANQRKDCKPIPSNGGGRYGKNIAVSTGYISGTQAVKGWADEKPHFDNYLNKCFDGECHHFTQVVWSGSLRLGCGKVKCNNGGTFVTCNYYPPGNIPGQLPYQ
	MtCAPE9	Medtr2g010690.1	PPGNIPGQLPY	MCSFSLWFVLGLIFIVGSHVAQAKDSPANYVKAHNKARSAVDSFIKIPKIVWDKKIAAYAQNYANQRKDCKPIPSDSGGRYGENIAVSTGHISGRKAVKLWADEKPHFDNYLNKCFDGECHHFTQVVWSGSLRLGCGKVKCNNGGTFVTCNYYPPGNIPGQLPYQ
	MtCAPE10	Medtr2g010700.1	PPGNIAGQLPY	MGSFSQLCLLGLTLIMGSHVAHAQDSPADYVNAHNKARSAITTIKIPNIVWDNDIAAFAQNYANQRKDCKQIPSGSGGRYGEYLGENIAVSTGYISGAEAVKLWVDEEPYFNHYANSCIDGHECHHYTQVVWEKSLRVGCGKVKCDNGGSFVTCNYDPPGNIAGQLPY
	MtCAPE11	Medtr2g012370.1	PPGNYVGEKPY	MSSFSLLCILALLLVIGHVANAQNSRADYVNAHNDARRQVGVGDIVWDNTVASFAQDYANQRKGDCQLIHSGGGGRYGENLAWSSGDMSGSDAVKLWVNEKADYNYNSNTCASGKVCGHYTQVVWRNSQRVGCAKVRCDNNRGTFITCNYDPPGNYVGEKPYLLEQPLTCSGNTRIILSLT
	MtCAPE12	Medtr4g050762.1	PPGNYVGEKPY	MSSFSLLCILALLLVIGHVANAQNSRADYVNAHNDARRQVGVGDIVWDNTVASFAQDYANQRKGDCQLIHSGGGGRYGENLAWSSGDMSGSDAVKLWVNEKADYNYNSNTCASGKVCGHYTQVVWRNSQRVGCAKVRCDNNRGTFITCNYDPPGNYVGEKPYLLEQPLTCSGNTRIILSLT
	MtCAPE13	Medtr4g092540.1	PPGNYVGDKPY	MKPSNILVILTIFSMCCFLCLAHNAPQDYLDVHNKARAEVGVGPLVWNETLASYAMNYAKSKHETCEMVHSQGPYGENLAEGSDPQMNAADAVKLWVDEKAFYDYGTNACVKDECRHYTQVVWSNTKQLGCARESCKNGWTFFICSYYPPGNYVGDKPY
	MtCAPE14	Medtr4g128750.1	PPGNYYGERPY	MSFRCFSFALFLLLLTFISHVSASYIPNKKSFKSRSFKNQFLIPQNIARAAVGLRPLVWDDKLTHYAQWYANQRRNDCALEHSNGPYGENIFWGSGVGWNPAQAVSAWVDEKQFYNYWHNSCVDGEMCGHYTQVVWGSTTKVGCASVVCSDDKGTFMTCNYDPPGNYYGERPY
	MtCAPE15	Medtr4g128770.1	PVGNYVGERPY	MKSHLLLLCFFIFVTFTTKTLSTSPQPSSSSSSPTQIYNQYLSQQKKPDNESIYKVSKQLCWNCMQESLEFLFRHNLVRASKWELPLMWDYQLEQYARWWASQRKPDCKVEHSFPEDGFKLGENIYWGSGSDWTPTDAVKAWADEEKYYTYVTNSCVSGQMCGHYTQIVWKSTRRIGCARVVCDDGDVFMTCNYDPVGNYVGERPY
	MtCAPE16	Medtr8g078770.1	PPGNYVGESPY	MVHCQLTFLLAVLTIFHVSTTSTATPPPPLSATAREFLQTHNQARASVGVEPLTWSEQLANTTSKLVRYQRDKLSCQFANLTAGKYGANQLMARGAAVTPRMVVEEWVKEKEFYNHSDNTCVVNHRCGVYTQVVWRKSVELGCAQTTCGKEDTSLSICFYYPPGNYVGESPY
Solanum melongena	SmCAPE1	SMEL4.1_01g008180.1.01	PPGNYIGAKPY	MEISKLSIFVVFMFAHSSLAQNLPKDIVLAHNKAREEVGAQLPPLKWNNTLAAYAHQYASTRLAECTLVHSDSPYGENLAMGWGDFSAVEAVNMWVGEKSNYDYASNTCKRDMCGHYTQVVWRDTLQVGCARLKCSSGEQWFVSCNYYPPGNYIGAKPY
	SmCAPE2	SMEL4.1_01g008210.1.01	PPGNYIGQHPY	MNYSILVSCFITFAIFYTSQGQNRPKNYLIPHNEARRQVGVGPMTWDDSLAAYAQNYANQRISDCGMIHSHGPYGENLAAAFPELNAADAVRMWVDEKQCYDSNSNTCTPEQVCGHYTQVVWRNSIRLGCAKVRCNNGWYFITCNYDPPGNYIGQHPYDDVEAEQPSSD
	SmCAPE3	SMEL4.1_01g008230.1.01	PRGNWRGERPY	MEYSHVLIVCFITFAIFPSISQAQNSPQDYLNAHNAARRQVGVGPMTWDNRLAAFAQNYANQRIGDCRMQHSGGPYGENLAAAFPQLNAAGAVKMWVDEKQWYDYNSNSCRPGKVCGHYTQVVWRKSVRLGCARVRCNNGWYFITCNYDPRGNWRGERPYGDLEDQPDFDSNLKLPTE
	SmCAPE4	SMEL4.1_01g008240.1.01	PRGNINGERPY	MTWDNNLAAFAQNYANQRAGDCRMQHSGGPYGENLATAFPDLNAAGAVKTWVDEKQWYDYNSNTCTSGRVCGHYTQVVWRNSIHLGCARVRCNNGWYFITCNYDPRGNINGERPYVVLEDQPHFDSNLELPTDV
	SmCAPE5	SMEL4.1_02g008090.1.01	PPGNVVGEKPY	MGSFFFLQFLLLTTASSLTHISGQPPTSTTTPPSAAAQEFLDAHNKARAEVGVGPLTWSPMLAKETSLLVRYQRDKQNCNFANLTSGKYGGNQLWASGMVVTPRMAVDSWVAEKKFYNYANNSCTGDDKCGVYTQVVWKKSIELGCAQATCSKGPATLTVCFYNPPGNVVGEKPY
	SmCAPE6	SMEL4.1_07g000650.1.01	PPGNYIGERPY	MNSYYFLVPLLLLSIISSTTNGLTQQQSGYVMQKYRNNNNFIQQFLAPQNAARSILRLKPLVWDKKLENYAKWYANQRRYDCELIHSNGPYGENIFWGGGDNWSPVQAVAAWVGERRSYNYGYNSCNGEQECGHYTQIVWRETRRIGCAKVTCVNGLGVFMTCNYDPPGNYIGERPY
	SmCAPE7	SMEL4.1_07g000660.1.01	PPGNYIGERPY	MMRPQLFLLFLFFISSITSMNTLKIPSKTLSSLDETSLKNLNNETIYKISKQLCWNCLGEAIQFLFHHNLVRATKMELPLAWDSNLENYAKWWANSRREDCRVMHSFPEGDFKLGENIYWGSGNTWTPTDAVSAWADEQKYYDYASNSCVEGELCGHYTQIVWKTTRKVGCARVICDSGDVFMTCNYFPPGNYIGERPY
	SmCAPE8	SMEL4.1_09g003030.1.01	PVGNYIGQRPY	MVLFFLVILAIFHICDAQNSPQDYLAVHNDARRQVGVGPMSWDAALATKAQNYANSRRGDCNLIHSGAGENLAKGSGDFTGRAAAQLWVAEKSDYNYATNQCASGKQCGHYTQVVWRNSVRLGCGRARCNNGWWFICCNYSPVGNYIGQRPY
	SmCAPE9	SMEL4.1_09g003040.1.01	PVGNYVGQRPY	MGSLFNFLLTFVIVLAIFECCDAQNSPQDYLAVHNNARRQVGVGPMSWDAALATKAQNYANLRRGDCNLIHSGAGENLAKGSGYFTGRAAAQLWVAEKSDYNYATNRCASGKQCGHYTQVVWRSSVRLGCGRARCNNGWWFISCNYSPVGNYVGQRPY
	SmCAPE10	SMEL4.1_09g003050.1.01	PVGNYIGQRPY	MGSLFNFLLTFLIVLAIFECCDAQNSPQDYLAVHNTARAQVGVGPMTWDAALATKAQNYANSRTGDCNLIHSGAGENLAKGSGDFTGRAAVELWVAEKSDYNYATNQCASGKQCGHYTQVVWRNSVRLGCGRARCNNGWWFISCNYDPVGNYIGQRPY
