# Supplementary material for: Genome-Wide Characterization of CAPE-Producing PR1 Genes Reveals Regulator-Dependent Expression and Abiotic Stress-Associated Functions in Nicotiana tabacum
Source: Plants (Basel). 2026 Jun 11;15(12):1801. doi: 10.3390/plants15121801 (PMC13306947; doi:10.3390/plants15121801)
Supplement: Supplementary file 1 [file plants-15-01801-s001.zip › Table S2.xlsx]

## Sheet: Sheet1
Gene name	Sequence ID	Sequence ID	Gene name			Seq_1	Seq_2	Ka	Ks	Ka_Ks	EffectiveLen	AverageS-sites	AverageN-sites	cN	cS	pN	pS	Note
NtCAPE1	Nta01g05380.1	Nta02g21320.1	NtCAPE4	WGD or Segmental		Nta01g05380.1	Nta02g21320.1	0.0388167	0.158605	0.244737	489	118.917	370.083	14	17	0.0378293	0.142957
NtCAPE1	Nta01g05380.1	Nta20g10300.1	NtCAPE10	WGD or Segmental		Nta01g05380.1	Nta20g10300.1	0.308042	1.25053	0.24633	480	114.5	365.5	92.3333	69.6667	0.252622	0.608443
NtCAPE4	Nta02g21320.1	Nta20g10300.1	NtCAPE10	WGD or Segmental		Nta02g21320.1	Nta20g10300.1	0.311604	1.38198	0.225477	480	115.917	364.083	92.8333	73.1667	0.254978	0.631201
NtCAPE4	Nta02g21320.1	Nta23g22890.1	NtCAPE11	WGD or Segmental		Nta02g21320.1	Nta23g22890.1	0.335388	1.82564	0.18371	483	116.917	366.083	99	80	0.27043	0.684248
NtCAPE6	Nta02g21350.1	Nta23g22900.1	NtCAPE12	WGD or Segmental		Nta02g21350.1	Nta23g22900.1	0.335718	1.34782	0.249083	462	109.75	352.25	95.3333	68.6667	0.270641	0.625664
NtCAPE7	Nta03g09700.1	Nta04g09480.1	NtCAPE8	WGD or Segmental		Nta03g09700.1	Nta04g09480.1	0.0122452	0.136352	0.0898058	540	128.333	411.667	5	16	0.0121457	0.124675
NtCAPE10	Nta20g10300.1	Nta23g23130.1	NtCAPE17	WGD or Segmental		Nta20g10300.1	Nta23g23130.1	0.0536302	0.192903	0.278016	504	117.583	386.417	20	20	0.0517576	0.170092
NtCAPE12	Nta23g22900.1	Nta23g22920.1	NtCAPE14	Tandem		Nta23g22900.1	Nta23g22920.1	0	0	NaN	504	119.333	384.667	0	0	0	0
NtCAPE13	Nta23g22910.1	Nta23g22930.1	NtCAPE15	Tandem		Nta23g22910.1	Nta23g22930.1	0	0	NaN	504	119.333	384.667	0	0	0	0
